# Supplementary material for: CRISPR/Cas9 mediated genetic resource for unknown kinase and phosphatase genes in Drosophila
Source: Sci Rep. 2020 Apr 30;10:7383. doi: 10.1038/s41598-020-64253-4 (PMC7193564; doi:10.1038/s41598-020-64253-4)
Supplement: Supplementary file 2 — Supplementary Table 1 [file 41598_2020_64253_MOESM2_ESM.xlsx]

## Sheet: Supplementary Table 1
Gene Symbol	Fbgn	KP annotation	Human orthologs (*OMIM)	Predicted domain	Gene Group	Gene Family
CG10268	FBgn0032811	Kinase	PMVK*		Unclassified
CG10702	FBgn0032752	Kinase		FU,FN3	Kinase-associated
CG11221	FBgn0031855	Kinase		STYKc	Other	NKF1
CG14006	FBgn0031733	Kinase			no
CG17010	FBgn0032424	Kinase	RBKS*		Non-Protein Kinase	Carbohydrate Kinase
CG2201	FBgn0032955	Kinase	CHKB-CPT1B, CHKA&B*		Non-Protein Kinase	Lipid Kinase
CG2964	FBgn0031462	Kinase	PKM2*,PKLR*		Non-Protein Kinase	Carbohydrate Kinase
CG3008	FBgn0031643	Kinase	RIOK1,3*		Atypical	RIO
CG31714	FBgn0032180	Kinase		EGF,IG	no
CG3277	FBgn0031518	Kinase		TyrKc	TK	VEGFR
CG34380	FBgn0085409	Kinase	DDR1*,2*	FA58C	TK
CG3544	FBgn0031279	Kinase	XYLB*		Non-Protein Kinase	Carbohydrate Kinase
CG4629	FBgn0031299	Kinase	NIM1	S_TKc	CAMK	CAMKL
CG4839	FBgn0032187	Kinase	PRKG1*,2*	S_TKc	AGC	PKG
CG5790	FBgn0032677	Kinase	CDC7*	STYKc	Other	CDC7
CG7094	FBgn0032650	Kinase	CSNK1E, CSNK1A1, CSNK1A1L,CSNK1D	STYKc	CK1	CK1
CG7236	FBgn0031730	Kinase	CDKL1*,2*,3*,5*	S_TKc	CMGC	CDKL
CG9222	FBgn0031784	Kinase	TSSK1*,2*,4*,6*,3	S_TKc	CAMK	TSSK
CG9541	FBgn0032083	Kinase			Non-Protein Kinase	Nucleic Acid Kinase
CG9961	FBgn0031451	Kinase	PGK1*, PGK2*		Non-Protein Kinase	Lipid Kinase
CG9962	FBgn0031441	Kinase			CK1	CK1
CG10376	FBgn0032702	Phosphatase	PPM1E,F	PP2C-SIG	STP	PPM
CG15385	FBgn0031397	Phosphatase	ACP6*,ACPL2		Non-Protein Phosphatase	Nucleic Acid Phosphatase
CG16771	FBgn0032779	Phosphatase	ALPI*,L*,L2*,P*	alkPPc		Unclassified
CG17124	FBgn0032297	Phosphatase	PPP1R14C, PPP1R14B, PPP1R14D,PPP1R14A			Phosphatase-associated
CG5171	FBgn0031907	Phosphatase			Non-Protein Phosphatase	Carbohydrate Phosphatase
CG5177	FBgn0031908	Phosphatase			Non-Protein Phosphatase	Carbohydrate Phosphatase
CG6380	FBgn0032632	Phosphatase	PPP1R2*		STP	PPP
CG7115	FBgn0027515	Phosphatase	PPM1L*	PP2C-SIG	STP	PPM
CG7180	FBgn0032673	Phosphatase	PTPRK	PTPc	PTP	Classical
CG10082	FBgn0034644	Kinase			Non-Protein Kinase	Lipid Kinase
CG10459	FBgn0033440	Kinase		WD40	no
CG10933	FBgn0034264	Kinase		SH3	Kinase-associated
CG1344	FBgn0027507	Kinase	SCYL3*		Other	SCY1
CG17528	FBgn0032999	Kinase	DCX*,DCLK1*,2*,3*	S_TKc	CAMK	DCAMKL
CG3216	FBgn0034568	Kinase	NPR1*,2*	STYKc	RGC	RGC
CG33671	FBgn0061359	Kinase	MVK*		Non-Protein Kinase	Carbohydrate Kinase
CG3494	FBgn0035008	Kinase	LRRC40	LRR	no
CG3608	FBgn0035039	Kinase	ADCK1	STYKc	Atypical	ABC1
CG4945	FBgn0034137	Kinase		STYKc	Other	NKF1
CG5757	FBgn0034299	Kinase	DTYMK*		Non-Protein Kinase	Nucleic Acid Kinase
CG8179	FBgn0034020	Kinase		C1	no
CG8298	FBgn0033673	Kinase	GK*, GK2*		Non-Protein Kinase	Lipid Kinase
CG8485	FBgn0033915	Kinase	SNRK*	S_TKc	CAMK	CAMKL
CG8726	FBgn0033244	Kinase	PXK*	STYKc	Other	Slob
CG8878	FBgn0027504	Kinase		STYKc	CK1	VRK
CG10417	FBgn0033021	Phosphatase	PPM1G*	PP2C-SIG	STP	PPM
CG13197	FBgn0062449	Phosphatase	DUSP11*		PTP	Class I/DSP
CG1809	FBgn0033423	Phosphatase	ALPI*,L*,L2*,P*	alkPPc		Unclassified
CG3264	FBgn0034712	Phosphatase	ALPI*,L*,L2*,P*	alkPPc		Unclassified
CG3290	FBgn0034711	Phosphatase	ALPI*,L*,L2*,P*	alkPPc		Unclassified
CG3292	FBgn0034710	Phosphatase	ALPI*,L*,L2*,P*	alkPPc		Unclassified
CG3530	FBgn0028497	Phosphatase	MTMR6*,7*,8	FYVE	PTP	Class I/DSP
CG6805	FBgn0034179	Phosphatase	INPP5J, INPP5K	IPPc	Non-Protein Phosphatase	Lipid Phosphatase
CG12484	FBgn0086604	Associated factor		IG,FN3	no
CG33672	FBgn0061360	Associated factor	BOLA2*		no
CG34318	FBgn0085347	Associated factor		C1	no
CG10738	FBgn0036368	Kinase	NPR1*,2*	STYKc	RGC	RGC
CG11249	FBgn0037115	Kinase	Pyruvate Kinase		Non-Protein Kinase	Carbohydrate Kinase
CG11811	FBgn0036099	Kinase	GUK1*	GuKc	Non-Protein Kinase	Nucleic Acid Kinase
CG12229	FBgn0036723	Kinase	Pyruvate Kinase		Non-Protein Kinase	Carbohydrate Kinase
CG12289	FBgn0036160	Kinase	KHK*		Non-Protein Kinase	Carbohydrate Kinase
CG1271	FBgn0035392	Kinase	ALDH3A1*,3B2*,GK5		Non-Protein Kinase	Lipid Kinase
CG32373	FBgn0052373	Kinase	FBN1*,2*,3*	CCP,EGF	no
CG34356	FBgn0085385	Kinase		STYKc	Unclassified
CG34455	FBgn0085484	Kinase	PDXK*		no
CG5626	FBgn0036266	Kinase			Non-Protein Kinase	Nucleic Acid Kinase
CG6767	FBgn0036030	Kinase	PRPS1*,S1L1*		Non-Protein Kinase	Carbohydrate Kinase
CG7328	FBgn0036942	Kinase	KHK*		Non-Protein Kinase	Carbohydrate Kinase
CG7335	FBgn0036941	Kinase	KHK*		Non-Protein Kinase	Carbohydrate Kinase
CG7497	FBgn0036742	Kinase			no
CG7551	FBgn0036161	Kinase	KHK*		Non-Protein Kinase	Carbohydrate Kinase
CG7616	FBgn0036142	Kinase	ADCK5		Atypical	ABC1
CG10089	FBgn0036369	Phosphatase	DUSP15,22	DSPc	PTP	Class I/DSP
CG10426	FBgn0036273	Phosphatase	INPP5E	IPPc	Non-Protein Phosphatase	Lipid Phosphatase
CG10592	FBgn0035619	Phosphatase	ALPI*,L*,L2*,P*	alkPPc		Unclassified
CG11425	FBgn0037167	Phosphatase	PPAP2A*,2B*,2C*	acidPPc	Non-Protein Phosphatase	Lipid Phosphatase
CG3277	FBgn0037166	Phosphatase	PPAP2A*,2B*,2C*	acidPPc	Non-Protein Phosphatase	Lipid Phosphatase
CG11437	FBgn0037165	Phosphatase	PPAP2A*,2B*,2C*	acidPPc	Non-Protein Phosphatase	Lipid Phosphatase
CG11438	FBgn0037164	Phosphatase	PPAP2A*,2B*,2C*	acidPPc	Non-Protein Phosphatase	Lipid Phosphatase
CG11597	FBgn0036212	Phosphatase	PPP2CA*,2CB*,4C*,6C*	PP2Ac	STP	PPP
CG17026	FBgn0036550	Phosphatase	IMPA1*, IMPA2*		Non-Protein Phosphatase	Lipid Phosphatase
CG17027	FBgn0036553	Phosphatase	IMPA1*,2*		Non-Protein Phosphatase	Lipid Phosphatase
CG17028	FBgn0036552	Phosphatase	IMPA1*,2*		Non-Protein Phosphatase	Lipid Phosphatase
CG17029	FBgn0036551	Phosphatase	IMPA1*,2*		Non-Protein Phosphatase	Lipid Phosphatase
CG17746	FBgn0035425	Phosphatase		PP2C-SIG	STP	PPM
CG5026	FBgn0035945	Phosphatase			STP	PPM
CG5150	FBgn0035620	Phosphatase	ALPI*,L*,L2*,P*	alkPPc		Unclassified
CG9238	FBgn0036428	Phosphatase	PPP1R3C		STP	PPP
CG9389	FBgn0037064	Phosphatase	IMPA1*,2*		Non-Protein Phosphatase	Lipid Phosphatase
CG9391	FBgn0037063	Phosphatase	IMPA1*,2*		Non-Protein Phosphatase	Lipid Phosphatase
CG9449	FBgn0036875	Phosphatase	ACPP*,2*,T*		Non-Protein Phosphatase	Nucleic Acid Phosphatase
CG9451	FBgn0036876	Phosphatase	ACPP*,2*,T*		Non-Protein Phosphatase	Nucleic Acid Phosphatase
CG9452	FBgn0036877	Phosphatase	ACPP*,2*,T*		Non-Protein Phosphatase	Nucleic Acid Phosphatase
CG33969	FBgn0053969	Associated factor			no
CG34140	FBgn0083976	Associated factor	PUSL1			Phosphatase-associated
CG34456	FBgn0085485	Associated factor			no
CG5946	FBgn0036211	Associated factor	CYB5R1*,2*,3*		no
CG10177	FBgn0039083	Kinase		STYKc	CAMK	DCAMKL
CG12069	FBgn0039796	Kinase	PRKX*,CA*,CB*,CG*		AGC	PKA
CG12147	FBgn0037325	Kinase			CK1	CK1
CG1227	FBgn0037491	Kinase	STK16*		Other	NAK
CG14305	FBgn0038630	Kinase	TSSK1*,2*,4*,6*,3	S_TKc	CAMK	TSSK
CG15547	FBgn0039809	Kinase			Non-Protein Phosphatase	Nucleic Acid Phosphatase
CG1951	FBgn0039623	Kinase	SCYL2*	STYKc	Other	SCY1
CG2246	FBgn0039790	Kinase	PRPSAP1*,2*		Non-Protein Kinase	Carbohydrate Kinase
CG31097	FBgn0051097	Kinase		CHK	Unclassified
CG31140	FBgn0051140	Kinase	DGKQ*,DGKE*	DAGKc	Non-Protein Kinase	Lipid Kinase
CG31183	FBgn0051183	Kinase	NPR1*,2*		Kinase-associated
CG31431	FBgn0051431	Kinase		IG	no
CG32944	FBgn0052944	Kinase	STK32A,B,C		CAMK
CG3809	FBgn0037995	Kinase	ADK*		Non-Protein Kinase	Nucleic Acid Kinase
CG10999	FBgn0037381	Kinase	ZC2HC1C		no
CG11870	FBgn0037804	Kinase		S_TKc	Unclassified
CG4546	FBgn0038373	Kinase	MYCBP*		Unclassified
CG5144	FBgn0035957	Kinase	CKM*, CKB*, CKMT2*, CKMT1B*,CKMT1A*		Non-Protein Kinase	Nucleic Acid Kinase
CG6364	FBgn0039179	Kinase	UCK2*, UCK1*		Other	UK
CG6800	FBgn0038902	Kinase	CDK7*,20*		CMGC	CDK
CG7069	FBgn0038952	Kinase	PKM2*, PKLR*		Non-Protein Kinase	Carbohydrate Kinase
CG7156	FBgn0038588	Kinase			AGC	RSKL
CG7362	FBgn0038258	Kinase	PKLR, PKM2		Non-Protein Kinase	Carbohydrate Kinase
CG8866	FBgn0037679	Kinase	ULK3*		Other	ULK
CG10827	FBgn0038845	Phosphatase	ALPI*,L*,L2*,P*			Unclassified
CG12538	FBgn0038157	Phosphatase			Non-Protein Phosphatase	Nucleic Acid Phosphatase
CG12746	FBgn0037341	Phosphatase	PPAPDC1A, PPAPDC1B,PLPP4,PLPP5*	acidPPc	Non-Protein Phosphatase	Lipid Phosphatase
CG14297	FBgn0038655	Phosphatase	ACP1*	LMWPc	PTP	Class III
CG14903	FBgn0038446	Phosphatase	PTRHD1		PTP	Class III
CG15528	FBgn0039742	Phosphatase	DUSP14*,21*		PTP	Class I/DSP
CG2104	FBgn0037365	Phosphatase	PPP2R4*		PTP	Unclassified
CG31469	FBgn0051469	Phosphatase	ACP1*	LMWPc	PTP	Class III
CG42327	FBgn0259227	Phosphatase			PTP	Classical
CG5361	FBgn0037786	Phosphatase		alkPPc		Unclassified
CG6036	FBgn0039421	Phosphatase	PPM1A*,1B*	PP2C-SIG	STP	PPM
CG6656	FBgn0038912	Phosphatase	ACPP*, ACP2*, ACPT*		Non-Protein Phosphatase	Nucleic Acid Phosphatase
CG7789	FBgn0039698	Phosphatase	BPNT1*	acidPPc	PTP	Class I/DSP
CG8147	FBgn0043791	Phosphatase	ALPI*,L*,L2*,P*			Unclassified
CG42375	FBgn0259721	Associated factor	CMC2		no
CG9288	FBgn0260464	Associated factor	FAM206A		no
CG13369	FBgn0025640	Kinase	RBKS*		Non-Protein Kinase	Carbohydrate Kinase
CG16903	FBgn0040394	Kinase	CCNL1*, CCNL2	CYCLIN	Kinase-associated
CG2577	FBgn0030384	Kinase	CSNK1E, CSNK1A1, CSNK1A1L,CSNK1D	STYKc	CK1	CK1
CG32649	FBgn0052649	Kinase	ADCK3*,K4*		AtypicaL
CG32687	FBgn0052687	Kinase	LRRC58	LRR	no
CG4041	FBgn0029736	Kinase	TBCK	STYKc	Other	TBCK
CG8173	FBgn0030864	Kinase	PBK*	STYKc	Other	TOPK
CG8565	FBgn0030697	Kinase	SRPK1*,2*,3	STYKc	CMGC	SRPK
CG15743	FBgn0030465	Phosphatase	IMPAD1*,UBE2W*		Non-Protein Phosphatase	Lipid Phosphatase IMPAD1
CG1637	FBgn0030245	Phosphatase	PAPL	PP2C-SIG	Non-Protein Phosphatase	Nucleic Acid PhosphatasE
CG17598	FBgn0031194	Phosphatase	PPM1J*,1H*,1M*		STP	PPM
CG32568	no phenotype	FBgn0052568	Phosphatase		STP	PPP
CG32812	FBgn0025642	Phosphatase			STP	PPP
CG3632	FBgn0030735	Phosphatase	MTMR3*,R4*	FYVE	PTP	Class I/DSP
CG42271	FBgn0259166	Phosphatase	INPP4A*,4B*	PH	Non-Protein Phosphatase	Lipid Phosphatase
CG7378	FBgn0030976	Phosphatase	DUSP13*,3*,26,27,DUPD1		PTP	Class I/DSP
CG8105	FBgn0030661	Phosphatase	ALPI*,L*,L2*,P*	DSPc		Unclassified
CG9784	FBgn0030761	Phosphatase		IPPc	Non-Protein Phosphatase	Lipid Phosphatase
